# Supplementary material for: Comprehensive phylogeographic and phylodynamic analyses of global Senecavirus A
Source: Front Microbiol. 2022 Sep 29;13:980862. doi: 10.3389/fmicb.2022.980862 (PMC9557172; doi:10.3389/fmicb.2022.980862)
Supplement: Supplementary file 1 [file Table_1.XLSX]

## Sheet: SVA_final_maf_250的副本
Supplementary Table 1. Sequences used in this study
Name of sequence	Accession number	Province/State of collection	Country of collection	Time of collection
SVA/China/GD-HZ1/26/3/2020	ON868368	Guangdong	China	2020
SVA/China/GD-HZ2/26/3/2020	ON868369	Guangdong	China	2020
SVA/China/GD-SG3/2/9/2020	ON868370	Guangdong	China	2020
SVA/China/GD-SG5/2/9/2020	ON868371	Guangdong	China	2020
1/2018/BH/China	MH844687.1	-	China	2018
HN02-2017	MH064434.1	Hubei	China	2017
HN01-2017	MH064433.1	Hubei	China	2017
HBWH-JX2017	MH064436.1	Hubei	China	2017
GD-S4/2018	MK463619.1	Guangdong	China	2018
AH02-CH-2017	MF460449.1	Anhui	China	2017
SVA/China/GD-ZQ/1/4/2020	ON868372	Guangdong	China	2020
SVA/China/HeN/09/2018	ON868373	Henan	China	2018
CH-GDSG-2018-2	MN781983.1	Guangdong	China	2018
CH-GDSG-2018-1	MN781982.1	Guangdong	China	2018
HeNKF-1/2018	MK357117.1	Henan	China	2018
HeNNY-1/2018	MK357116.1	Henan	China	2018
CH-GDMZ-2019	MN887249.1	Guangdong	China	2019
GX94/2020	MW117129.1	Guangxi	China	2020
GX84/2020	MW117128.1	Guangxi	China	2020
GX04/2020	MW117127.1	Guangxi	China	2020
GX02/2020	MW117126.1	Guangxi	China	2020
SVA/China/GD-SG1/27/3/2020	ON868374	Guangdong	China	2020
SVA/China/GD-SG2/27/3/2020	ON868375	Guangdong	China	2020
CH-GDHZ02-2019	MN887251.1	Guangdong	China	2019
CH-GDHZ01-2019	MN887250.1	Guangdong	China	2019
CH-GDSG-2018-3	MN781984.1	Guangdong	China	2018
CH-GDZQ-2018-1	MN423334.1	Guangdong	China	2018
CH-GDZQ-2018	MN423333.1	Guangdong	China	2018
SVA/GX/CH/2018	MK039162.1	Guangxi	China	2018
Porcine/GXT/92/2018	MK256736.1	-	China	2018
GD-S1/2018	MK802892.1	Guangdong	China	2018
GD-S3/2018	MK802891.1	Guangdong	China	2018
GD-S2/2018	MK802890.1	Guangdong	China	2018
CH-GD-2017-1	MF189000.1	Guangdong	China	2017
SVA/CHN/06/2017	MG765555.1	-	China	2017
SVA/CHN/05/2017	MG765554.1	-	China	2017
SVA/CHN/04/2017	MG765553.1	-	China	2017
CH-GDYS02-2017	MG428685.1	Guangdong	China	2017
CH-GDYS01-2017	MG428684.1	Guangdong	China	2017
CH-GDYD-2017	MG428683.1	Guangdong	China	2017
CH-GDLZ02-2017	MG428681.1	Guangdong	China	2017
CH-GDQC-2017	MG428682.1	Guangdong	China	2017
CH-GDLZ01-2017	MG428680.1	Guangdong	China	2017
SVA/CHN/03/2017	MG765552.1	-	China	2017
CH-GD-2017-2	MF189001.1	Guangdong	China	2017
HeNZMD-1/2018	MK357115.1	Henan	China	2018
CH-GDZS-2019	MN887248.1	Guangdong	China	2019
SVV-SC-MS	MN700930.1	Sichuan	China	2018
HS-03	MH817446.1	Sichuan	China	2018
HS-02	MH817445.1	Sichuan	China	2018
Sichuan HS-01	MH588717.1	Sichuan	China	2018
SVA/GD/China/2018	MN615881.1	Guangdong	China	2018
SVA/GD2018	MK252002.1	Guangdong	China	2018
GXHZH-91.3	MK170055.1	Guangxi	China	2018
1/2018/HZ/China	MH844686.1	-	China	2018
GXHZH-1	MK170054.1	-	China	2018
USA/IN_Purdue_3698/2016	KY618837.1	Indiana	USA	2016
USA/IL_Purdue_43/2016	KY618835.1	Indiana	USA	2016
USA/IN_Purdue_1581/2016	KY618836.1	Indiana	USA	2016
SVA-OH2	KU058183.1	Ohio	USA	2015
SVA-OH1	KU058182.1	Ohio	USA	2015
USA/GA15-187/2015	MN812952.1	Georgia	USA	2015
USA/GA15-022479/2015	MN812950.1	Georgia	USA	2015
USA/MO15-029085/2015	MN233024.1	Missouri	USA	2015
USA/IA40381/2015_P1	KU954088.1	Iowa	USA	2015
US-15-40380IA	KU051392.1	Iowa	USA	2015
USA/IA40380/2015	KT757280.1	Iowa	USA	2015
SVA/USA/MN/013/2016	MK333637.1	Minnesota	USA	2016
MN15-308-M3	KU359214.1	Minnesota	USA	2015
MN15-84-22	KU359213.1	Minnesota	USA	2015
MN15-84-21	KU359212.1	Minnesota	USA	2015
MN15-84-8	KU359211.1	Minnesota	USA	2015
MN15-84-4	KU359210.1	Minnesota	USA	2015
SVA/USA/MN/007/2015	MK333632.1	Minnesota	USA	2015
SVA/US/IL/14-7a/2015	MH634525.1	Illinois	USA	2015
USA/IA44662/2015_P1	KU954089.1	Iowa	USA	2015
SD15-26	KX778101.1	South Dakota	USA	2015
US-15-41901SD	KU051394.1	South Dakota	USA	2015
USA/SD41901/2015	KT757281.1	South Dakota	USA	2015
KS15-01	KX019804.1	Kansas	USA	2015
MN_US_2015	MN164664.1	Minnesota	USA	2015
SVA/USA/MN/004/2015	MK333629.1	Minnesota	USA	2015
SVA/US/IL/72-3/2015	MH634532.1	Illinois	USA	2015
SVA/US/IL/72-2/2015	MH634531.1	Illinois	USA	2015
USA/CA15-52/2015	MN812955.1	California	USA	2015
SVA/USA/MN/011/2016	MK333635.1	Minnesota	USA	2016
USA/IA46008/2015	KT757282.1	Iowa	USA	2015
SVA/USA/MN/010/2016	MK333634.1	Minnesota	USA	2016
SVA/USA/MN/009/2016	MK333633.1	Minnesota	USA	2016
SVA/US/IL/01-9/2015	MH634524.1	Illinois	USA	2015
SVA/US/IL/01-8/2015	MH634523.1	Illinois	USA	2015
USA/WI17-014775/2017	MN812960.1	Wisconsin	USA	2017
SVA/USA/MN/012/2016	MK333636.1	Minnesota	USA	2016
USA/IA39812/2015_P1	KU954087.1	Iowa	USA	2015
US-15-39812IA	KU051391.1	Iowa	USA	2015
USA/IA15-64/2015	MN812956.1	Iowa	USA	2015
SVA/US/IL/51-7/2015	MH634529.1	Illinois	USA	2015
SVA/US/IL/51-6/2015	MH634528.1	Illinois	USA	2015
SVA/US/IL/51-4/2015	MH634527.1	Illinois	USA	2015
SDta/2018	MN433300.1	-	USA	2018
SVA/US/CA/17-43-5D/2017	MH634520.1	California	USA	2017
SVA/US/CA/17-96-3D/2017	MH634522.1	California	USA	2017
SVA/US/CA/17-94-9D/2017	MH634521.1	California	USA	2017
SVA/HLJ/CHA/2016	KY419132.1	Heilongjiang	China	2016
USA/MI15-7/2015	MN812957.1	Michigan	USA	2015
SVA/US/IL/81-5a/2015	MH634534.1	Illinois	USA	2015
SVA/US/IL/81-4a/2015	MH634533.1	Illinois	USA	2015
SVA/US/IL/46-1a/2015	MH634526.1	Illinois	USA	2015
Colombia/2016	KX857728.1	-	Colombia	2016
USA/GBI29/2015	KT827251.1	North Carolina	USA	2015
SVA/US/IL/72-1/2015	MH634530.1	Illinois	USA	2015
CH-HuB-2017	MN922286.1	Hubei	China	2017
SVA CH/HeB/2019	MZ375462.1	Hebei	China	2019
CH-HNSL-2017	KY747512.1	-	USA	2017
CH-HN-2017	KY747511.1	-	USA	2017
CH-FJ-2017	KY747510.1	-	USA	2017
SVA/US/CA/17-57-11D/2017	MH634511.1	-	USA	2017
AH01-CH-2016	MF460448.1	-	USA	2016
SVA/US/CA/17-06-5D/2017	MH634519.1	-	USA	2017
SVA/US/CA/17-43-3D/2017	MH634518.1	-	USA	2017
SVA/US/CA/17-96-4D/2017	MH634517.1	-	USA	2017
SVA/US/CA/17-97-3D/2017	MH634516.1	-	USA	2017
USA/MI17-011956/2017	MN812959.1	Michigan	USA	2017
SVA/US/CA/17-65-4D/2017	MH634507.1	-	USA	2017
SVA/US/CA/17-42-3D/2017	MH634506.1	-	USA	2017
SVA/US/CA/17-60-2D/2017	MH634509.1	-	USA	2017
SVA/US/CA/17-58-2D/2017	MH634515.1	-	USA	2017
SVA/US/CA/17-28-4D/2017	MH634514.1	-	USA	2017
SVA/US/CA/17-95-9D/2017	MH634513.1	-	USA	2017
SVA/US/CA/17-38-5D/2017	MH634512.1	-	USA	2017
CHhb17	MG983756.1	-	China	2017
SVA/CHN/02/2017	MG765551.1	-	China	2017
GD01/2017	MH316114.1	-	China	2017
SVA/CHN/01/2017	MG765550.1	-	China	2017
GD03/2017	MH316115.1	-	China	2017
GD-ZYY02-2018	MT840202.1	Guangdong	China	2018
CH-HNCY-2019	MT713137.1	Henan	China	2019
SVA/US/CA/17-59-3D/2017	MH634508.1	-	USA	2017
CH/FuJ/2017	MH490944.1	Fujian	China	2017
SVA/CHN/07/2017	MG765556.1	-	China	2017
LNSY01-2017	MH064435.1	-	China	2017
SVA/CHN/09/2017	MG765558.1	-	China	2017
SVA/CHN/08/2017	MG765557.1	-	China	2017
GD06/2017	MH316117.1	Guangdong	China	2017
GD-S5/2018	MK463618.1	Guangdong	China	2018
CH-GDJY-2018	MK284515.1	Guangdong	China	2018
HeB01-2017	MF967574.1	Hebei	China	2017
SVA/US/CA/17-06-3D/2017	MH634510.1	-	USA	2017
HeNXX/swine/2017	MN885796.1	Henan	China	2017
SVV-CH-SD	MH779611.1	-	China	2018
CH-GDFS-2018	MK284514.1	Guangdong	China	2018
SVA/VIT/3187/2018	MH704432.1	-	Vietnam	2018
CH-GX-01-2019	MT457474.1	-	China	2019
CH-HuB-XG007	MN882362.1	Hubei	China	2019
CH-JS-YC5478	MN882361.1	Jiangsu	China	2019
CH-SD-WF9	MN882360.1	Shandong	China	2018
CH-HB-XT10	MN882359.1	Hebei	China	2018
SVA/CHN/12/2017	MG765561.1	-	China	2017
GD05/2017	MH316116.1	-	China	2017
SVA/CHN/11/2017	MG765560.1	-	China	2017
CH-HB-BD101	MN882358.1	Hebei	China	2018
CH-LN-FX2212	MN882357.1	Liaoning	China	2018
SVA/CHN/14/2017	MG765563.1	-	China	2017
SVA/CHN/13/2017	MG765562.1	-	China	2017
GDHY/2018	MN017170.1	Guangdong	China	2018
1/2018/HB/China	MH844688.1	-	China	2018
SVV HN16	MF893200.1	-	China	2016
SVA/CHN/17/2017	MG765566.1	-	China	2017
CH-02-2015	KX173339.1	-	China	2015
CH-04-2015	KX173340.1	-	China	2015
CH-03-2015	KX173338.1	-	China	2015
CH/GXI09/2016	KY038016.1	-	China	2016
SVA/CHN/10/2017	MG765559.1	-	China	2017
SVA/CHN/16/2017	MG765565.1	-	China	2017
SVA/CHN/15/2017	MG765564.1	-	China	2017
282_15	MF615510.1	Santa Catarina	Brazil	2015
235_15	MF615507.1	Santa Catarina	Brazil	2015
245_15	MF615509.1	Santa Catarina	Brazil	2015
244_15	MF615508.1	Santa Catarina	Brazil	2015
011_15	MF615501.1	Santa Catarina	Brazil	2015
SVA/BRA/MG1/2015	KR063107.1	-	Brazil	2015
SVA/BRA/GO3/2015	KR063109.1	-	Brazil	2015
128_15	MF615506.1	Santa Catarina	Brazil	2015
077_16	MF615504.1	Santa Catarina	Brazil	2016
078_16	MF615505.1	Santa Catarina	Brazil	2016
USA/MI15-21/2015	MN812953.1	Michigan	USA	2015
USA/HI13-019514/2013	MN812948.1	Hawaii	USA	2013
USA/HI13-007758/2013	MN812947.1	Hawaii	USA	2013
USA/IN_Purdue_4914-26/2015	KY618834.1	Indiana	USA	2015
USA/IN_Purdue_4885/2015	KX223836.1	Indiana	USA	2015
USA/KS15-031348/2015	MN233025.1	Kansas	USA	2015
SVA-715	KY172968.1	-	USA	2014
SVA/Canada/MB/NCFAD-119-7/2015	KY486164.1	Manitoba	Canada	2015
SVA/Canada/MB/NCFAD-119-2/2015	KY486162.1	Manitoba	Canada	2015
SVA/Canada/MB/NCFAD-119-6/2015	KY486163.1	Manitoba	Canada	2015
SVA/Canada/MB/NCFAD-108-20/2015	KY486161.1	Manitoba	Canada	2015
SVA/Canada/MB/NCFAD-108-16/2015	KY486160.1	Manitoba	Canada	2015
SVA/Canada/MB/NCFAD-108-12/2015	KY486159.1	Manitoba	Canada	2015
SVA/Canada/MB/NCFAD-104-9/2015	KY486158.1	Manitoba	Canada	2015
SVA/Canada/MB/NCFAD-104-1/2015	KY486156.1	Manitoba	Canada	2015
SVA/Canada/MB/NCFAD-104-6/2015	KY486157.1	Manitoba	Canada	2015
SVA/Canada/ON/FMA-2015-0024T2/2015	KY486166.1	Ontario	Canada	2015
SVA/Canada/ON/FMA-2015-0024T1/2015	KY486165.1	Ontario	Canada	2015
USA/MI16-038766/2016	MN812958.1	Michigan	USA	2016
USA/IA09-34037/2009	MN812946.1	Iowa	USA	2009
USA/ND15-029655/2015	MN812951.1	North Dakota	USA	2015
USA/HI15-021004/2015	MN812949.1	Hawaii	USA	2015
CH-ZW-01-2016	KX751946.1	-	China	2016
CH-DB-11-2015	KX751943.1	-	China	2015
CH-DL-01-2016	KX751944.1	-	China	2016
CH-GD-FS121	MN882356.1	Guangdong	China	2019
CH-HuN-YZH332	MN882355.1	Hunan	China	2019
CH-ZJ-LS203	MN882354.1	Zhejiang	China	2018
CH-JX-NC104	MN882353.1	Jiangxi	China	2018
CH-ZJ-JH05	MN882352.1	Zhejiang	China	2018
CH-JX-JJ06	MN882351.1	Jiangxi	China	2018
CH-LX-01-2016	KX751945.1	-	China	2016
HB-CH-2016	KX377924.1	-	China	2016
CH-01-2015	KT321458.1	-	China	2015
SVA/China/GD/10/12/2021	ON868376	Guangdong	China	2021
SVA/China/GD-GZ/09/12/2021	ON868377	Guangdong	China	2021
GD04/2017	MH316113.1	-	China	2017
SVV-SC-01	MH716015.1	-	China	2018
G137_SV_2/2016/Thailand	MF416220.1	-	Thailand	2016
G103_SV_1/2016/Thailand	KY368743.1	-	Thailand	2016
G137_SV_1/2016/Thailand	MF416219.1	-	Thailand	2016
G27_SV_1/2016/Thailand	MF416217.1	-	Thailand	2016
G27_SV_2/2016/Thailand	MF416218.1	-	Thailand	2016
11-55910-3	KC667560.1	-	Canada	2011
USA/MN07-00488/2007	MN812945.1	Minnesota	USA	2007
USA/MN07-00487/2007	MN812944.1	Minnesota	USA	2007
CAN/07-503297/2007	MN233023.1	-	Canada	2007
USA/TN06-00310/2006	MN812943.1	Tennessee	USA	2006
USA/TN06-429971/2006	MN233022.1	Tennessee	USA	2006
USA/IA05-401302/2005	MN233021.1	Iowa	USA	2005
USA/SC05-363649/2005	MN233020.1	South Caroline	USA	2005
USA/CA01-131395/2001	MN812942.1	California	USA	2001
USA/CA01-131395/2001	MN233018.1	California	USA	2001
USA/IL01-84124/2001	MN233019.1	Illinois	USA	2001
USA/SVV-001	DQ641257.1	-	USA	2002
USA/LA97-98061/1997	MN812941.1	Louisana	USA	1997
USA/IL92-48963/1992	MN812940.1	Illinois	USA	1992
USA/NJ90-10324/1989	MN812939.1	New Jersey	USA	1989
USA/NJ90-10324/1989	MN233029.1	New Jersey	USA	1989
USA/IA89-47552/1989	MN812938.1	Iowa	USA	1989
USA/89-47552/1989	MN233028.1	Iowa	USA	1989
USA/IA90-23664/1990	MN233030.1	Iowa	USA	1990
USA/IL94-9356/1993	MN233032.1	Illinois	USA	1993
USA/MN88-36695/1988	MN233027.1	Minnesota	USA	1988
USA/NC88-23626/1988	MN233026.1	North Caroline	USA	1988
Dash indicates unavailable information.
